# Supplementary material for: Effect of Local Topography on Cell Division of Staphylococcus spp
Source: Nanomaterials (Basel). 2022 Feb 18;12(4):683. doi: 10.3390/nano12040683 (PMC8877970; doi:10.3390/nano12040683)
Supplement: Supplementary file 1 [file nanomaterials-12-00683-s001.zip]

Archive with 1 entries (1 files):
- nanomaterials-1540097-supplementary.pdf
